# Supplementary material for: The prevalence of AstraZeneca COVID-19 vaccine side effects among Nigist Eleni Mohammed memorial comprehensive specialized hospital health workers. Cross sectional survey
Source: PLoS One. 2022 Jun 24;17(6):e0265140. doi: 10.1371/journal.pone.0265140 (PMC9232121; doi:10.1371/journal.pone.0265140)
Supplement: S1 Data — (XLSX) [file pone.0265140.s001.xlsx]

## Sheet: Covid_19_excel_data
Covidtaste	Resultoftaste	Firtsdoseofcovidvaccine	sideefect	Injectionsitepaian	Tenderness	Fever	Musclepain	Fatigue	Backpain	Jointpain	Dihrea	Headache	Nausea	Onsetofsymptom	Durationofsymptom	Seconddose	sideefect2	Injectionsitepaian2	Tenderness2	Fever2	Musclepain2	Backpain2	Fatigue2	Jointpain2	Dihrea2	Nausea2	Headache2	Onsetofsymptom1	Durationofsymptom1	Treatementforsymptoms
No		Yes	Yes	No	No	Yes	Yes	Yes	Yes	No	No	Yes	No	After 6hr	For 2 days	Yes	No													Nothing
No		Yes	Yes	Yes	No	Yes	Yes	No	Yes	No	No	Yes	No	After 6hr	For more than 2 dyas	Yes	No													Antipain
No		Yes	Yes	Yes	No	Yes	Yes	No	No	No	No	Yes	No	After 1hr	For 1 day	Yes	Yes	No	No	No	No	No	No	No	No	No	No	After 1hr	For more than 2 dyas	Bed rest
No		Yes	Yes	Yes	No	No	Yes	No	No	No	No	Yes	No	After 1hr	For 2 days	Yes	Yes	No	No	No	No	No	No	No	No	No	No	After 1hr	For 2 days	Antipain
No		Yes	Yes	Yes	No	No	No	No	Yes	No	No	No	No	After 6hr	For few hours	Yes	Yes	Yes	Yes	Yes	No	No	No	No	No	No	No	After 1hr	For 2 days	Bed rest
No		Yes	Yes	Yes	No	No	No	No	No	No	No	No	No	After 1hr	For more than 2 dyas	Yes	Yes	Yes	No	No	No	No	No	No	No	No	No	After 1hr	For more than 2 dyas	Nothing
No		Yes	Yes	Yes	No	No	No	No	No	No	No	Yes	No	After 6hr	For 1 day	Yes	Yes	Yes	No	No	No	No	Yes	No	No	No	No	After 6hr	For 2 days	Nothing
No		Yes	Yes	No	Yes	No	No	No	No	No	No	Yes	Yes	After 6hr	For few hours	Yes	Yes	Yes	Yes	Yes	Yes	Yes	Yes	Yes	No	No	No	After 6hr	For few hours	Antipain
No		Yes	Yes	Yes	No	No	Yes	Yes	No	No	No	No	No	After 6hr	For 2 days	Yes	Yes	Yes	Yes	No	No	No	No	No	No	No	No	After 6hr	For more than 2 dyas	Antipain
No		Yes	Yes	No	No	Yes	Yes	Yes	Yes	No	No	Yes	No	After 3hr	For 2 days	Yes	Yes	Yes	Yes	Yes	Yes	Yes	Yes	Yes	No	No	No	After 6hr	For few hours	Antipain
No		Yes	Yes	Yes	No	No	No	No	No	No	No	Yes	No	Immediatly	For few hours	Yes	Yes	Yes	No	No	No	No	Yes	Yes	No	No	Yes	After 1hr	For 2 days	Bed rest
No		Yes	Yes	Yes	No	Yes	Yes	No	Yes	Yes	Yes	Yes	No	After 6hr	For 2 days	Yes	Yes	Yes	No	No	Yes	Yes	Yes	Yes	No	No	Yes	After 6hr	For 2 days	Antipain
No		Yes	Yes	No	No	Yes	Yes	No	No	No	No	Yes	No	After 6hr	For 2 days	Yes	Yes	Yes	Yes	Yes	No	Yes	Yes	No	No	No	Yes	After 6hr	For 2 days	Antipain
No		Yes	Yes	No	Yes	No	No	No	Yes	No	No	No	No	After 6hr	For 2 days	Yes	Yes	Yes	Yes	Yes	No	No	Yes	No	No	No	Yes	After 6hr	For more than 2 dyas	Antipain
No		Yes	Yes	Yes	No	No	Yes	Yes	Yes	No	No	No	No	After 6hr	For more than 2 dyas	Yes	Yes	Yes	Yes	Yes	Yes	Yes	Yes	Yes	No	Yes	Yes	After 6hr	For more than 2 dyas	Antipain
No		Yes	Yes	Yes	Yes	Yes	Yes	No	No	No	No	No	Yes	After 6hr	For 2 days	Yes	Yes	Yes	Yes	Yes	Yes	Yes	No	Yes	No	No	Yes	After 6hr	For more than 2 dyas	Antipain
No		Yes	Yes	No	No	Yes	Yes	No	No	No	No	Yes	No	After 6hr	For 2 days	Yes	Yes	No	Yes	No	No	No	No	Yes	No	No	Yes	After 6hr	For 2 days	Nothing
No		Yes	Yes	No	Yes	No	No	No	Yes	No	No	Yes	Yes	After 6hr	For more than 2 dyas	Yes	Yes	Yes	Yes	No	Yes	No	Yes	No	No	No	Yes	After 6hr	For more than 2 dyas	Nothing
No		Yes	Yes	Yes	No	Yes	Yes	No	No	Yes	Yes	Yes	No	After 6hr	For 2 days	Yes	Yes	Yes	No	Yes	Yes	No	Yes	No	No	No	Yes	After 6hr	For 2 days	Antipain
No		Yes	Yes	Yes	Yes	Yes	Yes	No	No	No	No	No	Yes	After 6hr	For more than 2 dyas	Yes	Yes	Yes	No	Yes	Yes	Yes	Yes	Yes	No	Yes	Yes	After 6hr	For more than 2 dyas	Antipain
No		Yes	Yes	Yes	No	No	Yes	Yes	Yes	No	No	Yes	No	After 1hr	For 2 days	Yes	Yes	No	No	No	No	No	Yes	No	No	No	Yes	Immediatly	For 2 days	Nothing
No		Yes	Yes	No	Yes	No	No	No	No	No	No	No	No	Immediatly	For 2 days	Yes	Yes	No	No	No	No	No	Yes	No	No	No	Yes	Immediatly	For 2 days	Nothing
No		Yes	Yes	Yes	No	No	Yes	Yes	No	No	No	Yes	No	After 1hr	For 1 day	Yes	Yes	Yes	Yes	Yes	Yes	Yes	Yes	Yes	Yes	Yes	Yes	After 1hr	For few hours	Bed rest
No		Yes	Yes	Yes	No	No	Yes	No	No	No	No	Yes	No	After 6hr	For 1 day	Yes	Yes	Yes	Yes	Yes	Yes	Yes	Yes	Yes	Yes	Yes	Yes	After 1hr	For 2 days	Nothing
No		Yes	No													Yes	Yes	Yes	No	No	No	No	No	No	No	No	No	After 1hr		Nothing
No		Yes	No													Yes	No													Nothing
No		Yes	No													Yes	No													Nothing
No		Yes	No													Yes	No													Nothing
No		Yes	No													Yes	No													Nothing
No		Yes	No													Yes	No													Nothing
No		Yes	No													Yes	No													Nothing
No		Yes	No													Yes	No													Nothing
No		Yes	Yes	No	No	Yes	Yes	No	Yes	Yes	No	No	No	After 1hr	For 2 days	Yes	No													Nothing
No		Yes	Yes	No	No	No	No	Yes	No	No	No	Yes	No	After 1hr	For 1 day	Yes	No													Nothing
No		Yes	Yes	Yes	No	No	Yes	Yes	No	No	No	Yes	No	After 3hr	For 2 days	Yes	No													Nothing
No		Yes	Yes	No	No	No	No	Yes	No	No	No	Yes	No	After 6hr	For more than 2 dyas	Yes	No													Nothing
No		Yes	Yes	Yes	No	No	No	No	Yes	No	No	Yes	No	After 6hr	For more than 2 dyas	Yes	No													Nothing
No		Yes	Yes	No	No	Yes	No	Yes	Yes	No	No	Yes	No	After 6hr	For 1 day	Yes	No													Nothing
No		Yes	Yes	No	Yes	Yes	Yes	No	No	No	No	Yes	No	After 1hr	For 1 day	Yes	No													Nothing
No		Yes	Yes	No	No	No	No	Yes	No	No	No	Yes	No	After 1hr	For 1 day	Yes	No													Nothing
No		Yes	Yes	No	No	No	Yes	No	No	No	No	Yes	No	After 6hr	For 1 day	Yes	No													Antipain
No		Yes	Yes	Yes	Yes	No	Yes	No	No	No	No	No	No	After 6hr	For more than 2 dyas	Yes	No													Antipain
No		Yes	Yes	Yes	No	Yes	Yes	Yes	Yes	Yes	No	Yes	Yes	After 6hr	For 2 days	Yes	No													Antipain
No		Yes	Yes	Yes	No	No	No	No	No	No	No	Yes	No	After 6hr	For 1 day	Yes	No													Nothing
No		Yes	Yes	Yes	Yes	Yes	Yes	Yes	No	No	Yes	Yes	No	Immediatly	For 1 day	Yes	No													Antipain
No		Yes	Yes	Yes	Yes	No	Yes	No	No	No	No	No	No	After 6hr	For 1 day	Yes	No													Nothing
No		Yes	Yes	Yes	No	Yes	Yes	Yes	No	Yes	No	Yes	Yes	After 1hr	For 2 days	Yes	No													Nothing
No		Yes	Yes	No	Yes	No	No	Yes	No	Yes	Yes	Yes	No	After 1hr	For 2 days	Yes	No													Nothing
No		Yes	Yes	No	No	Yes	Yes	No	No	Yes	No	No	No	After 6hr	For 2 days	Yes	No													Nothing
No		Yes	Yes	No	Yes	No	No	Yes	No	Yes	Yes	Yes	No	Immediatly	For 1 day	Yes	No													Nothing
No		Yes	No													Yes	Yes	Yes	Yes	No	Yes	Yes	Yes	Yes	No	No	Yes	After 6hr	For 2 days	Antipain
No		Yes	No													Yes	Yes	Yes	No	Yes	Yes	Yes	Yes	Yes	Yes	Yes	Yes	After 1hr	For more than 2 dyas	Nothing
No		Yes	Yes	Yes	No	Yes	Yes	Yes	No	No	No	No	No	After 6hr	For 2 days	Yes	Yes	Yes	No	No	No	No	Yes	No	No	No	No	After 1hr	For 1 day	Antipain
No		Yes	Yes	Yes	Yes	No	No	No	No	No	No	No	No	After 3hr	For more than 2 dyas	Yes	Yes	Yes	Yes	No	No	No	Yes	No	No	No	No	After 1hr	For 1 day	Antipain
No		Yes	Yes	No	No	Yes	No	No	No	Yes	No	Yes	No	After 3hr	For 2 days	Yes	Yes	Yes	Yes	No	No	No	Yes	No	No	No	No	After 1hr	For 1 day	Bed rest
No		Yes	Yes	Yes	Yes	No	Yes	Yes	Yes	Yes	No	Yes	No	After 6hr	For 1 day	Yes	Yes	Yes	Yes	No	No	No	No	No	No	No	No	After 1hr	For few hours	Nothing
No		Yes	Yes	Yes	Yes	Yes	Yes	Yes	No	No	No	Yes	No	After 3hr	For 1 day	Yes	Yes	Yes	No	No	No	No	No	No	No	No	No	After 3hr	For 2 days	Nothing
No		Yes	Yes	No	No	Yes	Yes	Yes	Yes	Yes	No	Yes	No	After 6hr	For 2 days	Yes	Yes	Yes	No	No	No	No	No	No	No	No	No	After 3hr	For 2 days	Antipain
No		Yes	Yes	Yes	Yes	Yes	Yes	Yes	No	No	No	Yes	No	After 1hr	For 1 day	Yes	Yes	No	No	No	No	Yes	No	No	No	No	No	After 3hr	For 1 day	Antipain
No		Yes	Yes	Yes	No	No	No	No	No	No	No	Yes	No	After 1hr	For 2 days	Yes	Yes	Yes	No	No	Yes	No	No	No	No	No	No	After 3hr	For more than 2 dyas	Bed rest
No		Yes	Yes	Yes	No	Yes	Yes	No	No	Yes	No	No	No	After 1hr	For more than 2 dyas	Yes	Yes	Yes	Yes	No	No	No	No	No	No	No	No	After 3hr	For 2 days	Antipain
No		Yes	Yes	Yes	No	Yes	No	No	Yes	No	No	No	No	After 6hr	For 2 days	Yes	Yes	Yes	No	No	No	No	No	No	No	No	No	After 6hr	For 1 day	Bed rest
No		Yes	Yes	No	No	No	No	No	No	No	No	Yes	No	After 6hr	For 1 day	Yes	Yes	Yes	No	No	No	No	No	No	No	No	No	After 6hr	For 1 day	Nothing
No		Yes	Yes	Yes	Yes	No	Yes	Yes	No	Yes	No	Yes	No	After 6hr	For 1 day	Yes	Yes	Yes	Yes	Yes	No	No	No	Yes	No	No	No	After 6hr	For 1 day	Nothing
No		Yes	Yes	Yes	No	Yes	No	No	No	No	No	Yes	No	After 6hr	For 1 day	Yes	Yes	Yes	No	No	No	No	No	Yes	No	No	No	After 6hr	For 1 day	Nothing
No		Yes	Yes	No	No	Yes	No	Yes	No	No	No	Yes	No	After 1hr	For 2 days	Yes	Yes	No	Yes	No	No	Yes	No	Yes	No	No	No	After 6hr	For more than 2 dyas	Bed rest
No		Yes	Yes	Yes	Yes	No	No	No	No	No	No	No	No	After 6hr	For more than 2 dyas	Yes	Yes	Yes	Yes	No	No	No	No	No	No	No	No	After 6hr	For more than 2 dyas	Nothing
No		Yes	Yes	Yes	Yes	Yes	No	No	No	No	Yes	No	No	After 6hr	For 1 day	Yes	Yes	Yes	No	No	No	No	No	No	No	No	No	Immediatly	For 2 days	Nothing
No		Yes	Yes	Yes	No	Yes	Yes	No	No	Yes	No	No	No	After 6hr	For 1 day	Yes	Yes	Yes	No	No	Yes	No	Yes	No	No	No	No	Immediatly	For more than 2 dyas	Bed rest
No		Yes	Yes	Yes	No	No	No	No	No	No	No	Yes	No	After 6hr	For 2 days	Yes	Yes	Yes	Yes	No	No	No	No	No	No	No	No	Immediatly	For few hours	Nothing
No		Yes	Yes	Yes	No	No	No	No	No	No	No	No	No	After 6hr	For 2 days	Yes	Yes	Yes	No	No	No	No	No	No	No	No	No	Immediatly	For 2 days	Nothing
No		Yes	Yes	No	No	No	No	Yes	No	No	No	Yes	No	After 6hr	For 1 day	Yes	Yes	Yes	Yes	No	No	No	No	No	No	No	No	Immediatly	For more than 2 dyas	Antipain
No		Yes	Yes	No	Yes	Yes	Yes	No	Yes	No	No	Yes	No	Immediatly	For 1 day	Yes	Yes	No	No	No	Yes	No	No	No	No	No	Yes	After 1hr	For 2 days	Antipain
No		Yes	Yes	Yes	No	No	No	No	Yes	No	No	No	No	After 6hr	For 2 days	Yes	Yes	Yes	Yes	Yes	Yes	No	No	Yes	No	No	Yes	After 1hr	For 2 days	Bed rest
No		Yes	Yes	Yes	Yes	No	No	No	No	No	No	No	No	After 6hr	For more than 2 dyas	Yes	Yes	Yes	Yes	Yes	Yes	Yes	Yes	Yes	No	No	Yes	After 1hr	For 2 days	Antipain
No		Yes	Yes	Yes	No	Yes	Yes	Yes	Yes	No	No	No	No	After 1hr	For 1 day	Yes	Yes	Yes	No	Yes	Yes	No	No	Yes	No	No	Yes	After 1hr	For 2 days	Bed rest
No		Yes	Yes	Yes	Yes	Yes	No	No	No	No	Yes	No	No	After 6hr	For more than 2 dyas	Yes	Yes	Yes	Yes	Yes	Yes	Yes	Yes	Yes	No	No	Yes	After 1hr	For 2 days	Antipain
No		Yes	Yes	No	Yes	No	Yes	No	Yes	No	No	No	No	After 6hr	For 2 days	Yes	Yes	No	No	No	No	No	Yes	No	No	No	Yes	After 3hr	For 2 days	Nothing
No		Yes	Yes	Yes	No	No	No	No	No	No	No	Yes	No	After 1hr	For more than 2 dyas	Yes	Yes	No	No	No	No	No	No	No	No	No	Yes	After 3hr	For 2 days	Antipain
No		Yes	Yes	Yes	Yes	No	No	No	No	No	No	No	No	After 1hr	For more than 2 dyas	Yes	Yes	Yes	No	No	No	No	No	No	No	No	Yes	After 3hr	For 2 days	Nothing
No		Yes	Yes	Yes	No	Yes	No	No	No	No	No	No	No	After 3hr	For 2 days	Yes	Yes	Yes	No	No	No	No	No	No	No	No	Yes	After 3hr	For 2 days	Antipain
No		Yes	Yes	Yes	No	No	No	No	No	No	No	Yes	No	After 3hr	For 1 day	Yes	Yes	Yes	No	No	No	No	No	No	No	No	Yes	After 3hr	For 2 days	Nothing
No		Yes	Yes	No	No	No	Yes	No	No	No	No	Yes	No	After 6hr	For 2 days	Yes	Yes	No	No	No	No	Yes	No	No	No	No	Yes	After 6hr	For 2 days	Antipain
No		Yes	Yes	Yes	Yes	Yes	Yes	Yes	No	No	Yes	Yes	No	After 1hr	For 1 day	Yes	Yes	No	No	No	Yes	Yes	No	No	No	No	Yes	After 6hr	For 1 day	Bed rest
No		Yes	Yes	No	No	No	No	No	No	No	No	Yes	No	After 6hr	For 1 day	Yes	Yes	Yes	No	No	No	No	No	No	No	No	Yes	After 6hr	For 2 days	Antipain
No		Yes	Yes	No	No	Yes	Yes	Yes	Yes	Yes	No	Yes	No	After 6hr	For 2 days	Yes	Yes	No	No	Yes	Yes	Yes	Yes	Yes	No	No	Yes	After 6hr	For 2 days	Antipain
No		Yes	Yes	No	No	Yes	No	Yes	Yes	No	No	Yes	No	After 6hr	For more than 2 dyas	Yes	Yes	No	No	Yes	No	No	Yes	Yes	No	No	Yes	After 6hr	For more than 2 dyas	Bed rest
No		Yes	Yes	No	No	Yes	No	No	Yes	Yes	No	Yes	No	After 3hr	For 2 days	Yes	Yes	Yes	No	Yes	Yes	Yes	Yes	Yes	Yes	Yes	Yes	After 1hr	For 2 days	Nothing
No		Yes	Yes	Yes	No	Yes	No	No	Yes	No	No	Yes	No	After 3hr	For 2 days	Yes	Yes	Yes	No	Yes	Yes	Yes	Yes	Yes	Yes	Yes	Yes	After 1hr	For more than 2 dyas	Nothing
No		Yes	Yes	No	No	Yes	No	Yes	No	No	No	Yes	No	After 6hr	For 1 day	Yes	Yes	Yes	Yes	Yes	Yes	Yes	Yes	Yes	Yes	Yes	Yes	After 1hr	For more than 2 dyas	Nothing
No		Yes	Yes	No	Yes	No	Yes	No	No	No	No	No	No	After 6hr	For 2 days	Yes	Yes	Yes	Yes	No	No	Yes	Yes	Yes	Yes	Yes	Yes	After 1hr	For 1 day	Antipain
No		Yes	Yes	Yes	No	No	Yes	Yes	No	No	No	Yes	No	After 3hr	For 1 day	Yes	Yes	Yes	Yes	Yes	Yes	Yes	Yes	Yes	Yes	Yes	Yes	After 1hr	For 1 day	Bed rest
No		Yes	No													Yes	No													Nothing
No		Yes	No													Yes	No													Nothing
No		Yes	No													Yes	No													Nothing
No		Yes	No													Yes	No													Nothing
No		Yes	No													Yes	No													Nothing
No		Yes	No													Yes	No													Nothing
No		Yes	No													Yes	No													Nothing
No		Yes	No													Yes	No													Nothing
No		Yes	Yes	Yes	No	No	No	No	No	No	No	No	No	After 1hr	For 1 day	Yes	No													Nothing
No		Yes	Yes	Yes	No	No	Yes	Yes	No	No	No	Yes	No	After 3hr	For 2 days	Yes	No													Nothing
No		Yes	Yes	Yes	Yes	Yes	No	No	No	No	No	Yes	No	After 3hr	For more than 2 dyas	Yes	No													Nothing
No		Yes	Yes	Yes	No	Yes	No	Yes	No	No	No	No	No	After 3hr	For 1 day	Yes	No													Nothing
No		Yes	Yes	No	No	Yes	Yes	No	No	No	No	No	No	After 3hr	For more than 2 dyas	Yes	No													Nothing
No		Yes	Yes	Yes	No	No	No	No	No	Yes	No	No	No	After 3hr	For more than 2 dyas	Yes	No													Nothing
No		Yes	Yes	No	No	Yes	Yes	No	No	No	No	Yes	No	After 3hr	For 2 days	Yes	No													Nothing
No		Yes	Yes	Yes	No	No	No	No	No	No	No	No	No	After 3hr	For more than 2 dyas	Yes	No													Nothing
No		Yes	Yes	Yes	Yes	No	No	No	No	No	No	No	No	After 3hr	For 2 days	Yes	No													Nothing
No		Yes	Yes	Yes	Yes	No	No	No	No	No	No	No	No	After 6hr	For 2 days	Yes	No													Nothing
No		Yes	Yes	Yes	Yes	No	Yes	No	No	Yes	No	Yes	No	After 6hr	For more than 2 dyas	Yes	No													Nothing
No		Yes	Yes	Yes	No	Yes	Yes	No	No	Yes	No	Yes	No	After 6hr	For 1 day	Yes	No													Nothing
No		Yes	Yes	No	Yes	No	Yes	Yes	No	No	No	Yes	No	After 6hr	For more than 2 dyas	Yes	No													Nothing
No		Yes	Yes	Yes	No	No	No	No	No	Yes	No	Yes	No	After 1hr	For 2 days	Yes	No													Bed rest
No		Yes	Yes	Yes	No	No	No	No	Yes	No	No	No	No	After 1hr	For 2 days	Yes	No													Nothing
No		Yes	Yes	Yes	Yes	Yes	No	No	No	No	No	No	No	After 1hr	For 2 days	Yes	No													Nothing
No		Yes	Yes	Yes	No	No	No	No	No	No	No	Yes	No	After 3hr	For 2 days	Yes	No													Antipain
No		Yes	Yes	Yes	No	Yes	Yes	Yes	Yes	Yes	No	Yes	No	After 3hr	For more than 2 dyas	Yes	No													Bed rest
No		Yes	Yes	No	No	No	Yes	No	Yes	Yes	No	No	No	After 3hr	For 2 days	Yes	No													Nothing
No		Yes	Yes	Yes	No	No	Yes	Yes	No	Yes	No	No	No	After 6hr	For 2 days	Yes	No													Nothing
No		Yes	Yes	Yes	Yes	No	Yes	No	No	No	No	Yes	No	After 6hr	For 2 days	Yes	No													Antipain
No		Yes	Yes	Yes	No	No	Yes	No	No	Yes	No	Yes	No	After 6hr	For 2 days	Yes	No													Antipain
No		Yes	Yes	No	No	Yes	Yes	No	Yes	Yes	No	No	No	After 6hr	For more than 2 dyas	Yes	No													Antipain
No		Yes	Yes	Yes	No	No	No	No	No	No	No	No	No	After 6hr	For 1 day	Yes	No													Nothing
No		Yes	Yes	Yes	Yes	No	No	No	No	No	No	Yes	No	After 6hr	For 1 day	Yes	No													Nothing
No		Yes	Yes	No	No	No	Yes	No	No	No	No	Yes	No	After 6hr	For 1 day	Yes	No													Nothing
No		Yes	Yes	Yes	Yes	No	Yes	No	Yes	No	No	Yes	No	After 1hr	For 1 day	Yes	No													Nothing
No		Yes	Yes	Yes	No	No	Yes	No	No	Yes	No	Yes	No	After 1hr	For 1 day	Yes	No													Nothing
No		Yes	Yes	No	No	No	No	Yes	No	No	No	No	No	After 6hr	For 2 days	Yes	No													Nothing
No		Yes	Yes	Yes	Yes	No	Yes	No	No	Yes	No	No	No	After 6hr	For 2 days	Yes	No													Nothing
No		Yes	Yes	Yes	Yes	Yes	No	No	Yes	No	No	Yes	No	Immediatly	For more than 2 dyas	Yes	No													Nothing
No		Yes	No													Yes	Yes	No	No	No	No	Yes	No	No	No	No	No	After 3hr	For 1 day	Antipain
No		Yes	No													Yes	Yes	No	No	Yes	Yes	Yes	No	No	No	No	Yes	After 6hr	For 2 days	Antipain
No		Yes	Yes	Yes	No	No	No	No	No	Yes	No	Yes	No	After 1hr	For more than 2 dyas	Yes	Yes	No	No	No	No	No	No	No	No	No	No	After 1hr	For 1 day	Nothing
No		Yes	Yes	No	No	No	Yes	No	No	Yes	No	No	No	After 1hr	For 2 days	Yes	Yes	No	No	No	No	No	No	No	No	No	No	After 1hr	For 2 days	Antipain
No		Yes	Yes	Yes	Yes	No	No	No	No	No	No	Yes	No	After 1hr	For 2 days	Yes	Yes	No	No	No	No	No	No	No	No	No	No	After 1hr	For more than 2 dyas	Nothing
No		Yes	Yes	No	No	No	Yes	No	No	No	No	Yes	No	After 1hr	For 2 days	Yes	Yes	No	No	No	No	No	No	No	No	No	No	After 1hr	For 1 day	Antipain
No		Yes	Yes	No	No	Yes	No	No	No	Yes	No	Yes	No	After 1hr	For more than 2 dyas	Yes	Yes	No	No	No	No	Yes	No	No	No	No	No	After 1hr	For 1 day	Antipain
No		Yes	Yes	No	No	No	Yes	No	Yes	No	No	No	No	After 6hr	For more than 2 dyas	Yes	Yes	Yes	No	No	No	No	Yes	No	No	No	No	After 1hr	For 2 days	Nothing
No		Yes	Yes	Yes	No	Yes	No	No	No	No	No	Yes	No	After 6hr	For 1 day	Yes	Yes	Yes	No	No	No	No	No	No	No	No	No	After 1hr	For more than 2 dyas	Nothing
No		Yes	Yes	Yes	No	No	Yes	No	No	No	No	No	No	After 6hr	For 1 day	Yes	Yes	Yes	No	No	No	No	No	No	No	No	No	After 1hr	For few hours	Nothing
No		Yes	Yes	Yes	Yes	Yes	No	No	No	No	No	Yes	Yes	After 6hr	For 2 days	Yes	Yes	Yes	Yes	Yes	No	Yes	No	No	No	No	No	After 1hr	For 1 day	Bed rest
No		Yes	Yes	No	Yes	No	Yes	Yes	No	No	No	Yes	No	After 1hr	For more than 2 dyas	Yes	Yes	No	No	No	No	No	No	No	No	No	No	After 1hr	For more than 2 dyas	Bed rest
No		Yes	Yes	Yes	No	No	No	No	No	No	No	No	No	After 1hr	For 1 day	Yes	Yes	Yes	No	No	No	No	No	No	No	No	No	After 1hr	For 1 day	Nothing
No		Yes	Yes	Yes	No	Yes	No	Yes	No	No	Yes	No	No	After 1hr	For 1 day	Yes	Yes	Yes	No	No	No	No	No	No	No	No	No	After 1hr	For 2 days	Antipain
No		Yes	Yes	No	No	No	No	Yes	Yes	Yes	No	No	No	After 3hr	For more than 2 dyas	Yes	Yes	Yes	No	No	No	Yes	No	No	No	No	No	After 1hr	For 1 day	Antipain
No		Yes	Yes	Yes	Yes	Yes	No	No	No	No	No	No	No	After 1hr	For 1 day	Yes	Yes	Yes	Yes	No	No	No	Yes	No	No	No	No	After 1hr	For 2 days	Nothing
No		Yes	Yes	Yes	No	No	No	No	No	No	No	No	No	After 1hr	For more than 2 dyas	Yes	Yes	No	No	No	Yes	No	No	No	No	No	No	After 3hr	For more than 2 dyas	Bed rest
No		Yes	Yes	No	No	No	No	Yes	No	Yes	No	No	No	After 3hr	For 2 days	Yes	Yes	Yes	No	No	No	Yes	Yes	No	No	No	No	After 3hr	For 2 days	Nothing
No		Yes	Yes	No	Yes	No	No	No	No	No	No	Yes	No	After 6hr	For 1 day	Yes	Yes	Yes	No	No	No	No	No	No	No	No	No	After 3hr	For 2 days	Nothing
No		Yes	Yes	Yes	No	No	Yes	Yes	Yes	Yes	No	No	No	After 6hr	For more than 2 dyas	Yes	Yes	Yes	Yes	Yes	No	No	Yes	No	No	No	No	After 3hr	For 2 days	Antipain
No		Yes	Yes	Yes	No	No	Yes	No	No	No	No	No	No	After 3hr	For 2 days	Yes	Yes	Yes	No	No	Yes	No	Yes	Yes	No	No	No	After 3hr	For 2 days	Bed rest
No		Yes	Yes	Yes	No	Yes	Yes	No	No	Yes	No	No	No	After 3hr	For 2 days	Yes	Yes	Yes	No	No	No	Yes	Yes	No	No	No	No	After 3hr	For 2 days	Nothing
No		Yes	Yes	Yes	No	No	No	No	No	Yes	No	Yes	No	After 3hr	For 2 days	Yes	Yes	Yes	No	No	No	No	No	No	No	No	No	After 3hr	For 2 days	Nothing
No		Yes	Yes	Yes	No	No	No	No	No	Yes	No	No	No	After 6hr	For 2 days	Yes	Yes	Yes	No	No	No	No	No	No	No	No	No	After 3hr	For 2 days	Nothing
No		Yes	Yes	No	Yes	Yes	No	Yes	Yes	Yes	No	No	No	After 6hr	For 2 days	Yes	Yes	No	Yes	Yes	No	No	Yes	No	No	No	No	After 3hr	For 2 days	Antipain
No		Yes	Yes	Yes	Yes	Yes	No	No	Yes	No	No	Yes	No	After 1hr	For more than 2 dyas	Yes	Yes	Yes	No	No	No	No	Yes	Yes	No	No	No	After 6hr	For 2 days	Bed rest
No		Yes	Yes	Yes	No	No	No	No	No	No	No	No	No	After 6hr	For more than 2 dyas	Yes	Yes	Yes	No	No	Yes	No	No	No	No	No	No	After 6hr	For 1 day	Nothing
No		Yes	Yes	Yes	Yes	No	Yes	No	Yes	No	No	No	No	After 6hr	For 2 days	Yes	Yes	Yes	No	No	No	Yes	No	Yes	No	No	No	After 6hr	For more than 2 dyas	Bed rest
No		Yes	Yes	No	Yes	Yes	No	Yes	No	Yes	No	No	No	After 6hr	For 1 day	Yes	Yes	Yes	No	No	No	No	No	No	No	No	No	After 6hr	For 1 day	Nothing
No		Yes	Yes	Yes	Yes	No	No	No	No	Yes	Yes	Yes	No	After 6hr	For more than 2 dyas	Yes	Yes	Yes	No	No	No	No	No	No	No	No	No	After 6hr	For more than 2 dyas	Antipain
No		Yes	Yes	No	No	No	No	No	No	No	No	Yes	No	After 6hr	For more than 2 dyas	Yes	Yes	Yes	Yes	No	No	No	No	No	No	No	No	After 6hr	For more than 2 dyas	Nothing
No		Yes	Yes	Yes	Yes	No	No	No	No	Yes	Yes	Yes	No	After 3hr	For few hours	Yes	Yes	Yes	No	No	No	No	Yes	Yes	No	No	No	After 6hr	For 2 days	Bed rest
No		Yes	Yes	Yes	No	Yes	No	Yes	Yes	No	No	No	No	After 6hr	For 2 days	Yes	Yes	Yes	No	No	No	Yes	No	No	No	No	No	After 6hr	For 1 day	Bed rest
No		Yes	Yes	Yes	Yes	No	Yes	No	Yes	Yes	No	Yes	No	After 6hr	For more than 2 dyas	Yes	Yes	Yes	No	No	Yes	No	No	No	No	No	No	After 6hr	For 1 day	Nothing
No		Yes	Yes	Yes	Yes	No	No	No	No	No	No	No	No	After 6hr	For 1 day	Yes	Yes	No	Yes	No	No	No	No	No	No	No	No	After 6hr	For 1 day	Nothing
No		Yes	Yes	Yes	Yes	No	No	No	No	No	No	No	No	After 1hr	For 1 day	Yes	Yes	Yes	Yes	No	No	No	No	No	No	No	No	After 6hr	For 1 day	Nothing
No		Yes	Yes	Yes	No	No	Yes	Yes	No	Yes	No	No	No	After 6hr	For 1 day	Yes	Yes	No	No	No	No	No	Yes	No	No	No	No	Immediatly	For 1 day	Bed rest
No		Yes	Yes	Yes	Yes	Yes	No	No	Yes	No	No	No	No	After 1hr	For 2 days	Yes	Yes	No	No	No	No	No	No	No	No	No	No	Immediatly	For 1 day	Nothing
No		Yes	Yes	No	No	Yes	Yes	Yes	No	No	No	Yes	No	After 1hr	For more than 2 dyas	Yes	Yes	No	No	No	No	No	No	No	No	No	No	Immediatly	For 1 day	Nothing
No		Yes	Yes	Yes	No	No	Yes	Yes	No	Yes	No	Yes	No	After 6hr	For 2 days	Yes	Yes	Yes	No	No	No	No	No	No	No	No	No	Immediatly	For more than 2 dyas	Antipain
No		Yes	Yes	Yes	No	No	No	No	No	Yes	No	Yes	No	After 6hr	For more than 2 dyas	Yes	Yes	Yes	Yes	Yes	No	No	No	No	No	No	No	Immediatly	For few hours	Nothing
No		Yes	Yes	Yes	No	No	No	No	No	No	No	No	No	After 1hr	For 1 day	Yes	Yes	No	No	No	No	No	Yes	No	No	No	No	Immediatly	For 1 day	Bed rest
No		Yes	Yes	Yes	No	No	No	No	No	No	No	No	No	After 1hr	For 2 days	Yes	Yes	Yes	No	No	No	No	No	No	No	No	No	Immediatly	For 1 day	Nothing
No		Yes	Yes	Yes	No	No	No	No	No	Yes	No	No	No	After 1hr	For 2 days	Yes	Yes	Yes	No	No	No	No	No	No	No	No	No	Immediatly	For 1 day	Nothing
No		Yes	Yes	Yes	No	Yes	No	Yes	No	No	No	Yes	Yes	After 6hr	For 1 day	Yes	Yes	Yes	No	No	No	No	No	No	No	No	No	Immediatly	For 1 day	Antipain
No		Yes	Yes	Yes	No	No	Yes	Yes	Yes	Yes	No	No	No	Immediatly	For more than 2 dyas	Yes	Yes	Yes	No	No	Yes	No	Yes	No	No	No	No	Immediatly	For more than 2 dyas	Bed rest
No		Yes	Yes	Yes	No	No	Yes	No	No	No	No	No	No	Immediatly	For few hours	Yes	Yes	Yes	Yes	No	No	No	No	No	No	No	No	Immediatly	For few hours	Nothing
No		Yes	Yes	No	No	No	No	No	Yes	No	No	No	No	After 3hr	For 2 days	Yes	Yes	No	No	Yes	No	No	No	No	No	No	No	Immediatly	For few hours	Nothing
No		Yes	Yes	Yes	No	No	No	No	No	No	No	Yes	No	After 1hr	For 2 days	Yes	Yes	No	No	No	No	No	No	No	No	No	Yes	After 1hr	For 2 days	Nothing
No		Yes	Yes	No	No	No	No	Yes	No	No	No	No	No	After 1hr	For 2 days	Yes	Yes	No	No	No	No	No	Yes	No	No	No	Yes	After 1hr	For 1 day	Nothing
No		Yes	Yes	Yes	No	Yes	Yes	Yes	No	Yes	No	Yes	No	After 1hr	For more than 2 dyas	Yes	Yes	No	No	No	Yes	Yes	No	No	No	No	Yes	After 1hr	For 1 day	Nothing
No		Yes	Yes	No	Yes	No	No	No	No	Yes	Yes	Yes	No	After 6hr	For 1 day	Yes	Yes	Yes	No	No	No	No	Yes	Yes	No	No	Yes	After 1hr	For 2 days	Bed rest
No		Yes	Yes	No	No	Yes	No	No	No	No	No	No	No	After 6hr	For 2 days	Yes	Yes	Yes	Yes	Yes	Yes	No	Yes	No	No	No	Yes	After 1hr	For 1 day	Nothing
No		Yes	Yes	No	Yes	No	No	No	No	No	No	Yes	No	After 1hr	For 2 days	Yes	Yes	No	No	No	Yes	No	No	No	No	No	Yes	After 1hr	For 2 days	Antipain
No		Yes	Yes	No	No	No	No	No	No	No	No	Yes	No	After 1hr	For 1 day	Yes	Yes	No	No	No	No	No	No	No	No	No	Yes	After 1hr	For 2 days	Nothing
No		Yes	Yes	Yes	No	No	No	No	No	No	No	No	No	After 6hr	For 2 days	Yes	Yes	No	No	No	No	No	Yes	No	No	No	Yes	After 1hr	For 1 day	Nothing
No		Yes	Yes	Yes	No	No	No	No	Yes	Yes	No	No	No	After 1hr	For 2 days	Yes	Yes	Yes	No	No	Yes	Yes	No	No	No	No	Yes	After 1hr	For 1 day	Nothing
No		Yes	Yes	No	Yes	No	No	No	Yes	Yes	Yes	Yes	No	After 6hr	For 2 days	Yes	Yes	No	Yes	No	Yes	No	No	Yes	No	No	Yes	After 1hr	For 2 days	Antipain
No		Yes	Yes	No	No	Yes	Yes	No	No	No	No	Yes	No	After 6hr	For 2 days	Yes	Yes	No	No	Yes	Yes	No	Yes	No	No	No	Yes	After 1hr	For 1 day	Nothing
No		Yes	Yes	Yes	Yes	No	Yes	No	Yes	Yes	No	No	No	After 1hr	For more than 2 dyas	Yes	Yes	No	No	No	No	No	No	No	No	No	Yes	After 3hr	For 2 days	Antipain
No		Yes	Yes	No	No	No	No	No	No	No	No	No	No	After 6hr	For 2 days	Yes	Yes	Yes	Yes	Yes	Yes	Yes	Yes	Yes	No	No	Yes	After 3hr	For 2 days	Antipain
No		Yes	Yes	No	No	Yes	No	No	No	No	No	No	No	After 3hr	For 1 day	Yes	Yes	No	No	No	No	No	Yes	No	No	No	Yes	After 3hr	For 2 days	Nothing
No		Yes	Yes	Yes	Yes	No	Yes	No	No	No	No	No	No	After 1hr	For more than 2 dyas	Yes	Yes	Yes	No	No	No	No	No	No	No	No	Yes	After 3hr	For 2 days	Antipain
No		Yes	Yes	No	No	Yes	Yes	No	No	Yes	No	No	No	After 1hr	For 2 days	Yes	Yes	No	No	No	No	No	Yes	No	No	No	Yes	After 6hr	For 1 day	Antipain
No		Yes	Yes	Yes	No	No	No	No	Yes	No	No	No	No	After 3hr	For 2 days	Yes	Yes	Yes	No	No	No	No	Yes	No	No	Yes	Yes	After 6hr	For 1 day	Antipain
No		Yes	Yes	Yes	No	No	No	No	No	Yes	No	No	No	After 6hr	For 1 day	Yes	Yes	Yes	No	No	No	No	No	No	No	No	Yes	After 6hr	For 2 days	Antipain
No		Yes	Yes	Yes	No	Yes	No	Yes	No	No	Yes	No	No	After 6hr	For 2 days	Yes	Yes	Yes	No	No	Yes	No	No	Yes	No	No	Yes	After 6hr	For 2 days	Bed rest
No		Yes	Yes	Yes	Yes	Yes	No	No	No	No	No	No	No	After 6hr	For 1 day	Yes	Yes	Yes	Yes	No	Yes	No	Yes	No	No	No	Yes	After 6hr	For more than 2 dyas	Nothing
No		Yes	Yes	Yes	No	Yes	Yes	No	No	Yes	No	No	No	After 6hr	For 2 days	Yes	Yes	Yes	Yes	Yes	Yes	Yes	No	No	No	No	Yes	After 6hr	For 2 days	Antipain
No		Yes	Yes	Yes	No	No	No	No	No	Yes	No	No	No	After 6hr	For 1 day	Yes	Yes	Yes	Yes	Yes	No	No	No	No	No	No	Yes	After 6hr	For 1 day	Nothing
No		Yes	Yes	Yes	Yes	Yes	No	No	No	Yes	No	Yes	No	After 6hr	For 2 days	Yes	Yes	Yes	Yes	Yes	No	No	Yes	Yes	No	No	Yes	After 6hr	For more than 2 dyas	Bed rest
No		Yes	Yes	Yes	No	No	Yes	No	No	No	No	No	No	After 6hr	For 1 day	Yes	Yes	Yes	Yes	Yes	Yes	No	Yes	No	No	No	Yes	After 6hr	For 2 days	Antipain
No		Yes	Yes	Yes	No	No	Yes	Yes	No	No	No	Yes	No	After 6hr	For more than 2 dyas	Yes	Yes	No	No	No	No	No	Yes	No	No	No	Yes	After 6hr	For 1 day	Antipain
No		Yes	Yes	No	No	Yes	Yes	No	No	No	No	No	No	After 6hr	For more than 2 dyas	Yes	Yes	No	No	No	Yes	Yes	No	No	No	No	Yes	After 6hr	For 1 day	Bed rest
No		Yes	Yes	Yes	Yes	Yes	No	No	No	No	No	Yes	No	After 6hr	For more than 2 dyas	Yes	Yes	Yes	No	No	No	No	Yes	No	No	Yes	Yes	After 6hr	For 1 day	Antipain
No		Yes	Yes	Yes	No	No	Yes	Yes	No	Yes	No	Yes	No	After 6hr	For 2 days	Yes	Yes	Yes	No	No	Yes	No	No	Yes	No	No	Yes	After 6hr	For 2 days	Bed rest
No		Yes	Yes	Yes	Yes	Yes	No	No	No	No	No	Yes	Yes	After 6hr	For 1 day	Yes	Yes	Yes	No	No	No	No	Yes	Yes	No	Yes	Yes	After 6hr	For 2 days	Nothing
No		Yes	Yes	No	No	No	Yes	No	No	No	No	No	No	After 6hr	For 2 days	Yes	Yes	No	No	Yes	No	Yes	Yes	No	No	No	Yes	After 6hr	For 2 days	Antipain
No		Yes	Yes	Yes	No	Yes	No	No	Yes	No	No	Yes	No	After 6hr	For 2 days	Yes	Yes	Yes	No	Yes	No	Yes	No	No	No	Yes	Yes	After 6hr	For 2 days	Antipain
Yes	Posative	Yes	Yes	Yes	No	Yes	Yes	No	Yes	Yes	No	Yes	No	After 6hr	For 2 days	Yes	Yes	Yes	No	Yes	Yes	Yes	No	Yes	No	No	Yes	After 6hr	For more than 2 dyas	Antipain
Yes	Posative	Yes	Yes	Yes	Yes	Yes	No	No	No	Yes	No	Yes	No	After 6hr	For 2 days	Yes	Yes	Yes	Yes	Yes	Yes	No	Yes	Yes	No	No	Yes	After 6hr	For 2 days	Nothing
Yes	Posative	Yes	Yes	Yes	No	Yes	No	Yes	No	No	No	Yes	Yes	After 3hr	For few hours	Yes	Yes	Yes	No	Yes	Yes	Yes	Yes	Yes	Yes	Yes	Yes	After 1hr	For 1 day	Nothing
Yes	Posative	Yes	Yes	Yes	No	No	No	No	No	No	No	No	No	After 3hr	For 2 days	Yes	Yes	Yes	No	Yes	Yes	Yes	Yes	Yes	Yes	Yes	Yes	After 1hr	For 2 days	Nothing
Yes	Posative	Yes	Yes	No	No	Yes	Yes	Yes	No	No	No	Yes	No	After 3hr	For more than 2 dyas	Yes	Yes	Yes	Yes	No	No	Yes	Yes	Yes	Yes	Yes	Yes	After 1hr	For 2 days	Nothing
Yes	Posative	Yes	Yes	No	No	Yes	No	No	No	Yes	No	Yes	No	After 6hr	For 2 days	Yes	Yes	Yes	Yes	Yes	Yes	Yes	Yes	Yes	Yes	Yes	Yes	After 1hr	For 1 day	Nothing
Yes	Posative	Yes	Yes	Yes	No	Yes	Yes	Yes	No	No	No	Yes	No	After 1hr	For more than 2 dyas	Yes	No													Nothing
Yes	Posative	Yes	Yes	Yes	No	No	No	No	No	Yes	No	No	No	After 6hr	For 1 day	Yes	No													Antipain
Yes	Posative	Yes	Yes	Yes	No	Yes	Yes	Yes	No	No	No	Yes	No	After 6hr	For more than 2 dyas	Yes	No													Bed rest
Yes	Posative	Yes	Yes	Yes	Yes	No	No	No	No	No	No	No	No	After 6hr	For 1 day	Yes	No													Nothing
Yes	Posative	Yes	Yes	Yes	No	No	No	No	No	Yes	No	No	No	After 1hr	For 1 day	Yes	Yes	Yes	No	No	No	No	No	No	No	No	No	After 1hr	For 1 day	Nothing
Yes	Posative	Yes	Yes	Yes	No	Yes	No	No	Yes	No	No	Yes	No	After 1hr	For more than 2 dyas	Yes	Yes	Yes	Yes	No	No	No	No	No	No	No	No	After 1hr	For more than 2 dyas	Nothing
Yes	Posative	Yes	Yes	Yes	Yes	No	No	No	No	No	No	No	No	After 1hr	For 2 days	Yes	Yes	Yes	No	No	Yes	No	Yes	Yes	No	No	No	After 3hr	For 2 days	Bed rest
Yes	Posative	Yes	Yes	Yes	No	No	No	No	No	Yes	No	No	No	After 1hr	For 1 day	Yes	Yes	No	No	No	No	No	No	No	No	No	No	After 6hr	For 1 day	Antipain
Yes	Posative	Yes	Yes	Yes	Yes	No	No	No	No	No	No	No	No	After 6hr	For 1 day	Yes	Yes	Yes	No	No	No	Yes	No	No	No	No	No	After 6hr	For 1 day	Bed rest
Yes	Posative	Yes	Yes	Yes	No	Yes	No	No	No	Yes	No	Yes	No	After 3hr	For more than 2 dyas	Yes	Yes	Yes	Yes	No	No	No	Yes	No	No	No	No	After 6hr	For 2 days	Nothing
Yes	Posative	Yes	Yes	Yes	Yes	No	No	No	No	No	No	No	No	After 6hr	For 2 days	Yes	Yes	Yes	No	Yes	No	No	No	Yes	No	No	No	After 6hr	For 1 day	Nothing
Yes	Posative	Yes	Yes	Yes	No	No	No	No	No	Yes	No	No	No	After 3hr	For 1 day	Yes	Yes	Yes	No	No	No	No	No	No	No	No	No	Immediatly	For 1 day	Antipain
Yes	Posative	Yes	Yes	Yes	No	No	No	Yes	No	No	No	Yes	No	After 6hr	For more than 2 dyas	Yes	Yes	Yes	No	No	No	No	No	Yes	No	No	Yes	After 6hr	For 2 days	Nothing
Yes	Negative	Yes	Yes	Yes	No	Yes	No	No	No	Yes	No	Yes	No	After 6hr	For 2 days	Yes	Yes	Yes	Yes	Yes	Yes	Yes	Yes	Yes	No	No	Yes	After 6hr	For 2 days	Antipain
Yes	Negative	Yes	Yes	No	No	Yes	Yes	No	No	No	No	Yes	No	After 6hr	For 2 days	Yes	Yes	Yes	Yes	Yes	No	Yes	No	No	No	Yes	Yes	After 6hr	For 2 days	Antipain
Yes	Negative	Yes	Yes	Yes	No	No	No	Yes	No	No	No	Yes	No	After 3hr	For more than 2 dyas	Yes	Yes	No	No	No	No	Yes	No	No	No	No	Yes	After 6hr	For 2 days	Antipain
Yes	Negative	Yes	Yes	No	No	Yes	Yes	No	No	No	No	Yes	No	After 1hr	For 2 days	Yes	Yes	Yes	No	Yes	No	No	Yes	No	No	No	Yes	After 6hr	For more than 2 dyas	Antipain
Yes	Negative	Yes	Yes	Yes	No	Yes	No	No	No	No	No	Yes	No	After 6hr	For 2 days	Yes	Yes	Yes	Yes	Yes	Yes	Yes	Yes	Yes	Yes	Yes	Yes	After 1hr	For 1 day	Bed rest
Yes	Negative	Yes	No													Yes	No													Nothing
Yes	Negative	Yes	Yes	Yes	No	No	No	No	Yes	No	No	No	No	After 3hr	For 2 days	Yes	No													Nothing
Yes	Negative	Yes	Yes	Yes	No	Yes	Yes	No	No	Yes	No	No	No	After 3hr	For 1 day	Yes	No													Nothing
Yes	Negative	Yes	Yes	Yes	No	Yes	No	No	No	No	No	Yes	No	After 3hr	For 2 days	Yes	No													Nothing
Yes	Negative	Yes	Yes	Yes	Yes	Yes	Yes	Yes	No	No	No	No	Yes	After 6hr	For 1 day	Yes	No													Bed rest
Yes	Negative	Yes	Yes	Yes	No	No	No	No	No	No	No	No	No	After 1hr	For 1 day	Yes	No													Nothing
Yes	Negative	Yes	No													Yes	Yes	Yes	No	Yes	Yes	Yes	Yes	Yes	Yes	Yes	Yes	After 1hr	For more than 2 dyas	Nothing
Yes	Negative	Yes	Yes	Yes	Yes	Yes	Yes	Yes	No	No	No	No	Yes	After 1hr	For 1 day	Yes	Yes	No	No	No	No	No	No	No	No	No	No	After 1hr	For 1 day	Nothing
Yes	Negative	Yes	Yes	Yes	No	Yes	No	No	No	No	No	Yes	No	After 6hr	For 2 days	Yes	Yes	Yes	No	No	No	No	Yes	No	No	No	No	After 1hr	For 1 day	Bed rest
Yes	Negative	Yes	Yes	Yes	No	No	No	No	No	No	No	No	No	After 1hr	For more than 2 dyas	Yes	Yes	Yes	No	No	No	No	No	No	No	No	No	After 1hr	For 2 days	Antipain
Yes	Negative	Yes	Yes	Yes	No	No	No	No	No	No	No	No	No	After 3hr	For 2 days	Yes	Yes	Yes	No	No	No	No	No	No	No	No	No	After 1hr	For 1 day	Antipain
Yes	Negative	Yes	Yes	Yes	No	Yes	Yes	No	Yes	Yes	No	No	No	After 1hr	For 2 days	Yes	Yes	Yes	No	Yes	No	Yes	No	No	No	No	No	After 1hr	For 1 day	Bed rest
Yes	Negative	Yes	Yes	Yes	No	Yes	No	No	No	No	No	Yes	No	After 1hr	For 2 days	Yes	Yes	Yes	Yes	Yes	No	No	No	No	No	No	No	After 1hr	For 2 days	Bed rest
Yes	Negative	Yes	Yes	No	No	Yes	Yes	Yes	No	No	No	Yes	No	After 6hr	For 2 days	Yes	Yes	Yes	No	No	No	No	No	Yes	No	No	No	After 6hr	For 1 day	Nothing
Yes	Negative	Yes	Yes	Yes	No	No	No	No	No	No	No	No	No	After 6hr	For 2 days	Yes	Yes	No	No	No	No	No	No	No	No	No	No	After 6hr	For 1 day	Antipain
Yes	Negative	Yes	Yes	Yes	No	Yes	No	No	No	No	No	Yes	No	After 6hr	For 1 day	Yes	Yes	No	Yes	No	No	No	No	No	No	No	No	After 6hr	For 1 day	Bed rest
Yes	Negative	Yes	Yes	Yes	Yes	Yes	Yes	Yes	No	Yes	No	Yes	No	After 6hr	For more than 2 dyas	Yes	Yes	Yes	No	No	Yes	No	No	Yes	No	No	Yes	After 1hr	For 2 days	Antipain
Yes	Negative	Yes	Yes	Yes	Yes	Yes	Yes	Yes	Yes	Yes	No	Yes	No	After 6hr	For more than 2 dyas	Yes	Yes	Yes	No	Yes	Yes	Yes	Yes	Yes	No	No	Yes	After 3hr	For 2 days	Antipain
Yes	Negative	Yes	Yes	Yes	No	No	No	No	Yes	No	No	No	No	After 6hr	For 1 day	Yes	Yes	Yes	No	No	No	No	Yes	Yes	No	Yes	Yes	After 6hr	For 2 days	Nothing
Yes	Negative	Yes	Yes	No	No	Yes	Yes	Yes	No	No	No	Yes	No	After 6hr	For 1 day	Yes	Yes	No	No	Yes	No	No	No	No	No	No	Yes	After 6hr	For 1 day	Nothing
